# Supplementary material for: Proteomics Reveals How the Tardigrade Damage Suppressor Protein Teaches Transfected Human Cells to Survive UV-C Stress
Source: Int J Mol Sci. 2023 Jul 14;24(14):11463. doi: 10.3390/ijms241411463 (PMC10380570; doi:10.3390/ijms241411463)
Supplement: Supplementary file 1 [file ijms-24-11463-s001.zip]

Archive with 2 entries (2 files):
- Shaba et al supplementary figures.pdf
- Shaba et al. supplementary tables.pdf
